# Supplementary material for: 2D Electronics Based on Graphene Field Effect Transistors: Tutorial for Modelling and Simulation
Source: Micromachines (Basel). 2021 Aug 18;12(8):979. doi: 10.3390/mi12080979 (PMC8398121; doi:10.3390/mi12080979)
Supplement: Supplementary file 1 [file micromachines-12-00979-s001.zip]

Archive with 5 entries (3 files):
- micromachines-1337394 supplementary for conversion/
- micromachines-1337394 supplementary for conversion/Models S1-Matlab, Verilog, and VHDL-AMS models/
- micromachines-1337394 supplementary for conversion/Models S1-Matlab, Verilog, and VHDL-AMS models/._matlab.txt
- micromachines-1337394 supplementary for conversion/Models S1-Matlab, Verilog, and VHDL-AMS models/._verilog.txt
- micromachines-1337394 supplementary for conversion/Models S1-Matlab, Verilog, and VHDL-AMS models/._VHDL-AMS.txt
